# Supplementary material for: Circular RNAs Co-Precipitate with Extracellular Vesicles: A Possible Mechanism for circRNA Clearance
Source: PLoS One. 2016 Feb 5;11(2):e0148407. doi: 10.1371/journal.pone.0148407 (PMC4743949; doi:10.1371/journal.pone.0148407)
Supplement: S1 Table — (XLSX) [file pone.0148407.s001.xlsx]

## Sheet: Sheet1
Protein Name - HeLa EVs	Gene - HeLa EVs
Histone H4	HIST1H4A
Transforming growth factor-beta-induced protein ig-h3	TGFBI
COP9 signalosome complex subunit 3	COPS3
Histone H2A type 1-J	HIST1H2AJ
Galectin-3-binding protein	LGALS3BP
Actin, cytoplasmic 1	ACTB
SPARC-related modular calcium-binding protein 1	SMOC1
Peroxidasin homolog	PXDN
Glyceraldehyde-3-phosphate dehydrogenase	GAPDH
Clusterin	CLU
Elongation factor 1-beta	EEF1B2
Collagen alpha-1(XII) chain	COL12A1
Histone H2B	HIST1H2BN
Peroxiredoxin-1	PRDX1
Complement factor H	CFH
Thrombospondin-1	THBS1
Ras-related protein Rap-1b	RAP1B
Fibulin-1	FBLN1
Proteasome subunit alpha type	PSMA6
EGF-like repeat and discoidin I-like domain-containing protein 3	EDIL3
Pyruvate kinase PKM	PKM
EGF-containing fibulin-like extracellular matrix protein 1	EFEMP1
Peptidyl-prolyl cis-trans isomerase A	PPIA
Cofilin-1	CFL1
Agrin	AGRN
Insulin-like growth factor-binding protein 7	IGFBP7
Ubiquitin-60S ribosomal protein L40	UBB
Prosaposin	PSAP
Fibronectin	FN1
Nucleophosmin	NPM1
Keratin, type II cytoskeletal 1	KRT1
Fibrillin-1	FBN1
Histone H3	H3F3B
ADP-ribosylation factor 1	ARF1
Tubulin beta chain	TUBB
Adenosylhomocysteinase	AHCY
Proteasome subunit alpha type	PSMA4
Collagen alpha-1(II) chain	COL2A1
Tubulin alpha-4A chain	TUBA4A
Apolipoprotein C-III	APOC3
Basement membrane-specific heparan sulfate proteoglycan core protein	HSPG2
Heat shock cognate 71 kDa protein	HSPA8
14-3-3 protein epsilon	YWHAE
Ferritin	FTH1
Proteasome subunit alpha type-5	PSMA5
Alpha-enolase	ENO1
Argininosuccinate synthase	ASS1
Laminin subunit gamma-1	LAMC1
Elongation factor 1-delta	EEF1D
Apolipoprotein M	APOM
Annexin	ANXA2
L-lactate dehydrogenase B chain	LDHB
Glia-derived nexin	SERPINE2
Eukaryotic initiation factor 4A-I	EIF4A1
GTP-binding nuclear protein Ran	RAN
Maleylacetoacetate isomerase	GSTZ1
Collagen alpha-1(V) chain	COL5A1
Laminin subunit beta-1	LAMB1
Putative elongation factor 1-alpha-like 3	EEF1A1P5
Alpha-actinin-4	ACTN4
Fibulin-5	FBLN5
Proteasome subunit beta type-1	PSMB1
Brain acid soluble protein 1	BASP1
60S acidic ribosomal protein P2	RPLP2
Neuronal pentraxin-1	NPTX1
Thioredoxin	TXN
Beta-hexosaminidase subunit beta	HEXB
Decorin	DCN
Homogentisate 1,2-dioxygenase	HGD
Proteasome subunit alpha type-1	PSMA1
Complement C1r subcomponent	C1R
Palmitoyl-protein thioesterase 1	PPT1
Insulin-like growth factor-binding protein 2	IGFBP2
Phosphoglycerate kinase 1	PGK1
Heat shock protein HSP 90-beta	HSP90AB1
Elongation factor 2	EEF2
Triosephosphate isomerase	TPI1
Neutral alpha-glucosidase AB	GANAB
Coiled-coil domain-containing protein 80	CCDC80
Keratin, type II cytoskeletal 2 epidermal	KRT2
Tissue factor pathway inhibitor	TFPI
Cathepsin D	CTSD
Transitional endoplasmic reticulum ATPase	VCP
Transgelin-2	TAGLN2
Collagen alpha-1(VII) chain	COL7A1
WNT1-inducible-signaling pathway protein 2	WISP2
Proteasome subunit alpha type-2	DKFZp686D09174
Glutathione S-transferase P	GSTP1
Peptidyl-prolyl cis-trans isomerase B	PPIB
Procollagen-lysine,2-oxoglutarate 5-dioxygenase 1	PLOD1
Serine protease HTRA3	HTRA3
Annexin	ANXA1
Filamin-A	FLNA
Proteasome subunit beta type-5	PSMB5
Collagen alpha-2(IV) chain	COL4A2
Fructose-bisphosphate aldolase A	ALDOA
Lipoprotein lipase	LPL
Influenza Virus NS1A Binding Protein	IVNS1ABP
Protein Wnt-5a	WNT5A
Proteasome subunit alpha type-3	PSMA3
Collagen alpha-1(III) chain	COL3A1
14-3-3 protein zeta/delta	YWHAZ
DNA-directed RNA polymerases I and III subunit RPAC2	Q9Y2S0-2
Talin-1	TLN1
Activated RNA polymerase II transcriptional coactivator p15	SUB1
Keratin, type II cytoskeletal 6B	KRT6B
Fructose-bisphosphate aldolase C	ALDOC
Profilin-1	PFN1
Hemoglobin subunit alpha	HBA1
Testis-specific serine/threonine-protein kinase 4	TSSK4
MAM domain-containing protein 2	MAMDC2
Complement C1q tumor necrosis factor-related protein 3	C1QTNF3-AMACR
Laminin subunit alpha-4	LAMA4
Nucleobindin-1	NUCB1
Bone morphogenetic protein 1	BMP1
Procollagen C-endopeptidase enhancer 1	PCOLCE
Metalloproteinase inhibitor 1	TIMP1
Proteasome subunit beta type-3	PSMB3
Sodium channel subunit beta-1	SCN1B
Regucalcin	RGN
Fructose-1,6-bisphosphatase 1	FBP1
Putative tenascin-XA	TNXA
Complement C3	C3
Immunoglobulin superfamily member 10	IGSF10
Laminin subunit alpha-5	LAMA5
ATP-citrate synthase	ACLY
Coagulation factor X	F10
Multifunctional protein ADE2	PAICS
Proprotein convertase subtilisin/kexin type 9	PCSK9
Kinectin	KTN1
Charged multivesicular body protein 4a	CHMP4A
Tsukushin	TSKU
Thrombospondin-4	THBS4
Alcohol dehydrogenase class-3	ADH5
Glypican-1	GPC1
Insulin-like growth factor II	IGF2
Mannan-binding lectin serine protease 1	MASP1
Granulins	GRN
Actin, gamma-enteric smooth muscle	ACTG2
Hepatocyte growth factor-like protein	MST1
4F2 cell-surface antigen heavy chain	SLC3A2
Transforming growth factor beta-1	TGFB1
Renin receptor	ATP6AP2
Sulfhydryl oxidase 1	QSOX1
Lysosomal protective protein	CTSA
Fibrillin-2	FBN2
Proteasome subunit beta type-2	PSMB2
72 kDa type IV collagenase	MMP2
Retinol-binding protein 4	RBP4
Immunoglobulin lambda-like polypeptide 5	IGLL5
Heat shock 70 kDa protein 1A/1B	HSPA1A
Actin-related protein 3	ACTR3
Peptidyl-prolyl cis-trans isomerase	PPIE
UDP-glucose 6-dehydrogenase	UGDH
Noelin	OLFM1
Testican-1	SPOCK1
Tubulin beta-4B chain	TUBB4B
Tubulin alpha-1B chain	TUBA1B
Glutathione S-transferase A3	GSTA3
Nucleolin	NCL
Cathepsin L1	CTSL
Clathrin heavy chain 1	CLTC
Serine protease HTRA1	HTRA1
Fibulin-1	FBLN1
Fibroblast growth factor-binding protein 1	FGFBP1
Septin-14	F5GZE5
L-lactate dehydrogenase A chain	LDHA
WD repeat-containing protein 1	WDR1
Argininosuccinate lyase	ASL
Pre-mRNA-processing factor 19	PRPF19
Collagen alpha-1(I) chain	COL1A1
Threonine--tRNA ligase, cytoplasmic	TARS
HLA class I histocompatibility antigen, B-38 alpha chain	HLA-B
Prelamin-A/C	LMNA
Receptor-type tyrosine-protein phosphatase F	PTPRF
Heat shock protein HSP 90-alpha	HSP90AA1
Phosphoglycerate mutase 1	PGAM1
Vinculin	VCL
Proteasome subunit beta type-4	PSMB4
40S ribosomal protein SA	RPSA
Hyaluronan-binding protein 2	HABP2
Phosphorylase	PYGL
Complement component C8 alpha chain	C8A
Laminin subunit beta-2	LAMB2
Proteoglycan 4	PRG4
Olfactomedin-like protein 2A	OLFML2A
Collagen alpha-1(XV) chain	COL15A1
Complement decay-accelerating factor	CD55
C-type lectin domain family 11 member A	CLEC11A
Transketolase	TKT
Neutral amino acid transporter B(0)	SLC1A5
Serine protease 23	PRSS23
Putative protein C3P1	C3P1
Actin, cytoplasmic 2	ACTG1
Beta-actin-like protein 2	ACTBL2
Collagen alpha-2(I) chain	COL1A2
Exostosin-1	EXT1
Plasminogen activator inhibitor 1	SERPINE1
S-adenosylmethionine synthase isoform type-1	MAT1A
T-complex protein 1 subunit beta	CCT2
Tubulin alpha chain-like 3	TUBAL3
Cadherin-5	CDH5
Cation-independent mannose-6-phosphate receptor	IGF2R
Prolow-density lipoprotein receptor-related protein 1	LRP1
4-trimethylaminobutyraldehyde dehydrogenase	ALDH9A1
Isocitrate dehydrogenase [NADP] cytoplasmic	IDH1
Laminin subunit alpha-1	LAMA1
Tubulin beta-8 chain	TUBB8
Fibrinogen gamma chain	FGG
Dipeptidyl peptidase 1	CTSC
Glucose-6-phosphate isomerase	GPI
Collagen alpha-1(VI) chain	COL6A1
Amyloid beta A4 protein	APP
Ubiquitin-like modifier-activating enzyme 1	UBA1
Tubulin alpha-1A chain	TUBA1C
Cullin-associated NEDD8-dissociated protein 1	CAND1
Complement component C8 beta chain	C8B
Apolipoprotein B-100	APOB
Contactin-1	CNTN1
Heat shock 70 kDa protein 6	HSPA6
Receptor-type tyrosine-protein phosphatase S	PTPRS
Neuropilin-1	NRP1
Latent-transforming growth factor beta-binding protein 4	LTBP4
Ribonucleoside-diphosphate reductase large subunit	RRM1
Cartilage oligomeric matrix protein	COMP
Cytoplasmic aconitate hydratase	IRP1
Lysyl oxidase homolog 2	LOXL2
Cytosolic 10-formyltetrahydrofolate dehydrogenase	ALDH1L1
Endoplasmin	HSP90B1
Periostin	POSTN
Complement component C6	C6
Collagen alpha-3(VI) chain	COL6A3
Nidogen-1	NID1
Neogenin	NEO1
Deleted in malignant brain tumors 1 protein	DMBT1
Multidrug resistance protein 3	ABCB4
A disintegrin and metalloproteinase with thrombospondin motifs 13	ADAMTS13
Myosin-9	MYH9
C-type mannose receptor 2	MRC2
Tenascin	TNC
Filamin-B	FLNB
Fatty acid synthase	FASN
Thyroglobulin	TG
Tenascin-X	TNXB
Protein Name - 293T EVs	Gene - 293T EVs
Histone H2B type 2-E	HIST2H2BE
Histone H4	HIST1H4A
Actin-related protein 3	ACTR3
Histone H3	H3F3B
Ubiquitin-60S ribosomal protein L40	UBB
Histone H2A type 1-C	HIST1H2AC
Actin, cytoplasmic 2	ACTG1
Proteasome subunit alpha type	PSMA6
40S ribosomal protein S3	RPS3
Tubulin beta chain	TUBB
Collagen alpha-1(II) chain	COL2A1
Glyceraldehyde-3-phosphate dehydrogenase	GAPDH
Apolipoprotein C-III	APOC3
ADP-ribosylation factor 5	ARF3
Polyadenylate-binding protein 1	PABPC1
Golgin subfamily A member 2-like protein 2	Q9H5Y0-2
Pyruvate kinase PKM	PKM
Homogentisate 1,2-dioxygenase	HGD
Fibronectin	FN1
Purine nucleoside phosphorylase	MTAP
Nidogen-1	NID1
Proteasome subunit beta type-5	PSMB5
Eukaryotic translation initiation factor 3 subunit M	EIF3M
Adenosylhomocysteinase	AHCY
14-3-3 protein epsilon	YWHAE
Small nuclear ribonucleoprotein Sm D3	SNRPD3
Ferritin	FTH1
Cleavage stimulation factor subunit 3	CSTF3
Apolipoprotein M	APOM
Small nuclear ribonucleoprotein G	SNRPG
60S ribosomal protein L18	RPL18
40S ribosomal protein S5	RPS5
AP-1 complex subunit mu-1	AP1M1
Neutral alpha-glucosidase C	GANC
Actin, gamma-enteric smooth muscle	ACTA1
Proteasome subunit alpha type	PSMA4
Tissue-type plasminogen activator	PLAT
RuvB-like 1	RUVBL1
Heat shock protein HSP 90-beta	HSP90AB1
Putative elongation factor 1-alpha-like 3	EEF1A1P5
Heat shock cognate 71 kDa protein	HSPA8
Syntenin-1	SDCBP
CD81 antigen	CD81
Guanine nucleotide-binding protein subunit beta-4	GNB4
Phenylalanine--tRNA ligase alpha subunit	FARSA
Proteasome subunit alpha type-7	PSMA7
UDP-glucose 6-dehydrogenase	UGDH
Actin-related protein 2/3 complex subunit 4	ARPC4
Charged multivesicular body protein 4a	CHMP4A
Nucleophosmin	NPM1
Elongation factor 2	EEF2
Lactadherin	MFGE8
Actin-related protein 2/3 complex subunit 3	ARPC3
EGF-containing fibulin-like extracellular matrix protein 1	EFEMP1
40S ribosomal protein SA	RPSA
Tubulin alpha-1B chain	TUBA1B
Insulin-like growth factor-binding protein 2	IGFBP2
Eukaryotic initiation factor 4A-I	EIF4A2
Heat shock 70 kDa protein 1A/1B	HSPA1A
Cochlin	COCH
60S acidic ribosomal protein P1	RPLP1
Immunoglobulin lambda-like polypeptide 5	IGLL5
Myosin light polypeptide 6	PDE6H
Collagen alpha-1(V) chain	COL5A1
Alcohol dehydrogenase class-3	ADH5
Tubulin beta-4B chain	TUBB4B
60S ribosomal protein L30	RPL30
40S ribosomal protein S26	RPS26
Cholinergic Receptor, Nicotinic, Alpha 6	CHRNA6
Histone H2A	H2AFV
Proteasome subunit alpha type-5	PSMA5
Mannan-binding lectin serine protease 1	MASP1
40S ribosomal protein S4, X isoform	RPS4X
T-complex protein 1 subunit zeta	CCT6A
Proteasome subunit beta type-4	PSMB4
GTP-binding nuclear protein Ran	RAN
Proteasome activator complex subunit 3	PSME3
Alpha-actinin-4	ACTN4
Fructose-bisphosphate aldolase C	ALDOC
Cadherin-5	CDH5
Multifunctional protein ADE2	PAICS
60S acidic ribosomal protein P0	RPLP0
Proteasome subunit beta type-3	PSMB3
Latent-transforming growth factor beta-binding protein 4	LTBP4
Serine/arginine-rich splicing factor 1	SRSF1
Adenine phosphoribosyltransferase	APRT
S-adenosylmethionine synthase isoform type-2	MAT2A
60S ribosomal protein L7a	RPL7A
Sulfhydryl oxidase 1	QSOX1
ATP-citrate synthase	ACLY
Arginase-1	ARG1
Fibulin-5	FBLN5
Contactin-1	CNTN1
C-type lectin domain family 11 member A	CLEC11A
Transitional endoplasmic reticulum ATPase	VCP
Peroxiredoxin-1	PRDX4
Coagulation factor X	F10
L-lactate dehydrogenase B chain	LDHB
Histone H2B	HIST1H2BN
Thrombospondin-4	THBS4
UTP--glucose-1-phosphate uridylyltransferase	UGP2
60S ribosomal protein L11	RPL11
Complement component C8 beta chain	C8B
Insulin-like growth factor II	IGF2
T-complex protein 1 subunit alpha	TCP1
4-hydroxyphenylpyruvate dioxygenase	HPD
26S proteasome non-ATPase regulatory subunit 1	PSMD1
Collagen alpha-2(I) chain	COL1A2
Galectin-3-binding protein	LGALS3BP
Bifunctional purine biosynthesis protein PURH	ATIC
Glia-derived nexin	SERPINE2
6-phosphogluconate dehydrogenase, decarboxylating	PGD
Ras-related protein Rab-10	RAB10
Betaine--homocysteine S-methyltransferase 1	BHMT
ATP-dependent 6-phosphofructokinase, muscle type	PFKP
Proteasome subunit beta type-2	PSMB2
Retinol-binding protein 4	RBP4
Alpha-enolase	ENO1
40S ribosomal protein S8	RPS8
Secreted phosphoprotein 24	SPP2
Fibrinogen gamma chain	FGG
Glutathione peroxidase 3	GPX3
Fibulin-1	FBLN1
T-complex protein 1 subunit theta	CCT8
Proteasome subunit beta type-1	PSMB1
D-3-phosphoglycerate dehydrogenase	PHGDH
WD repeat-containing protein 1	WDR1
Exostosin-2	EXT2
DnaJ homolog subfamily A member 1	DNAJA1
Pre-mRNA-processing factor 19	PRPF19
14-3-3 protein theta	YWHAQ
Threonine--tRNA ligase, cytoplasmic	TARS
14-3-3 protein beta/alpha	YWHAB
Heat shock protein HSP 90-alpha	HSP90AA1
Phospholipid transfer protein	PLTP
Phosphoglycerate mutase 2	PGAM2
A disintegrin and metalloproteinase with thrombospondin motifs 13	ADAMTS13
Hyaluronan-binding protein 2	HABP2
Extracellular matrix protein 1	ECM1
Complement C1q tumor necrosis factor-related protein 3	C1QTNF3-AMACR
Transketolase	TKT
Regucalcin	RGN
Procollagen C-endopeptidase enhancer 2	PCOLCE2
Collagen alpha-1(I) chain	COL1A1
Complement C1r subcomponent	C1R
Apolipoprotein E	APOE
Collagen alpha-1(VI) chain	COL6A1
Transforming growth factor-beta-induced protein ig-h3	TGFBI
Serine hydroxymethyltransferase, cytosolic	SHMT1
Fatty acid synthase	FASN
Neutral amino acid transporter B(0)	SLC1A5
Cullin-associated NEDD8-dissociated protein 1	CAND1
Fibrillin-2	FBN2
Mitochondrial Ribosomal Protein L3	MRPL3
Slit homolog 2 protein	SLIT2
UDP-glucuronosyltransferase 2B4	UGT2B4
T-complex protein 1 subunit beta	CCT2
Adipocyte plasma membrane-associated protein	APMAP
RuvB-like 2	RUVBL2
26S proteasome non-ATPase regulatory subunit 11	PSMD11
Alpha-actinin-1	ACTN1
Tubulin alpha-4A chain	TUBA4A
Alpha-galactosidase A	GLA
Elongation factor 1-gamma	EEF1G
Laminin subunit beta-1	LAMB1
Prolow-density lipoprotein receptor-related protein 1	LRP1
Complement factor H	CFH
Inosine-5-monophosphate dehydrogenase 2	IMPDH2
Neuropilin-2	NRP2
Vitronectin	VTN
Asparagine synthetase [glutamine-hydrolyzing]	ASNS
Cation-independent mannose-6-phosphate receptor	IGF2R
T-complex protein 1 subunit gamma	CCT3
Ubiquitin-like modifier-activating enzyme 1	UBA1
Tubulin alpha-1A chain	TUBA1C
Muscular LMNA-interacting protein	MLIP
Laminin subunit gamma-1	LAMC1
Catalase	CAT
Serine--tRNA ligase, cytoplasmic	SARS
Clathrin heavy chain 1	CLTC
Radixin	EZR
Zinc finger protein 248	ZNF248
Neurogenic locus notch homolog protein 3	NOTCH3
Tenascin	TNC
ATP-dependent RNA helicase A	DHX9
Nidogen-2	NID2
Collagen alpha-1(XVIII) chain	COL18A1
Heat shock 70 kDa protein 6	HSPA6
Neuropilin-1	NRP1
78 kDa glucose-regulated protein	HSPA5
Importin subunit beta-1	KPNB1
Apolipoprotein B-100	APOB
FACT complex subunit SSRP1	SSRP1
Peroxidasin homolog	PXDN
Exportin-2	CSE1L
Exostosin-1	EXT1
Cytoplasmic aconitate hydratase	IRP1
Calsyntenin-1	CLSTN1
Filamin-A	FLNA
Phosphorylase	PYGL
DNA replication licensing factor MCM2	MCM2
Synaptotagmin-like protein 2	SYTL2
Laminin subunit alpha-4	LAMA4
A disintegrin and metalloproteinase with thrombospondin motifs 1	ADAMTS1
Receptor-type tyrosine-protein phosphatase F	PTPRF
Collagen alpha-1(XII) chain	COL12A1
Poly [ADP-ribose] polymerase 1	PARP1
Vinculin	VCL
CAD protein	CAD
Neogenin	NEO1
Deleted in malignant brain tumors 1 protein	DMBT1
Thrombospondin-1	THBS1
Basement membrane-specific heparan sulfate proteoglycan core protein	HSPG2
C-type mannose receptor 2	MRC2
Laminin subunit alpha-1	LAMA1
Complement C4-A	C4B
Agrin	AGRN
Receptor-type tyrosine-protein phosphatase S	PTPRS
Myosin-15	MYH15
Myosin-10	MYH10
Unconventional myosin-XVIIIb	MYO18B
Multiple epidermal growth factor-like domains protein 8	MEGF8
Fibrillin-1	FBN1
Protein AHNAK2	AHNAK2
Squamous cell carcinoma antigen recognized by T-cells 3	SART3
F-box only protein 9	FBXO9
26S proteasome non-ATPase regulatory subunit 13	PSMD13
Protein Name - U-2 OS EVs	Gene - U-2 OS EVs
Actin, cytoplasmic 2	ACTG1
Peptidyl-prolyl cis-trans isomerase A	PPIA
Pyruvate kinase PKM	PKM
Annexin	ANXA2
Protein FAM20A	FAM20A
Histone H3	H3F3B
Galectin-3-binding protein	LGALS3BP
Glyceraldehyde-3-phosphate dehydrogenase	GAPDH
Histone H4	HIST1H4A
Guanine nucleotide-binding protein subunit beta-2-like 1	GNB2L1
EGF-containing fibulin-like extracellular matrix protein 1	EFEMP1
Ubiquitin-60S ribosomal protein L40	UBB
Ras-related protein Rap-1b	RAP1B
Alpha-enolase	ENO1
Peroxiredoxin-1	PRDX1
Fructose-bisphosphate aldolase C	ALDOC
Follistatin	FST
Agrin	AGRN
Tubulin beta chain	TUBB
Metalloproteinase inhibitor 1	TIMP1
Galectin-1	LGALS1
Heat shock cognate 71 kDa protein	HSPA8
T-complex protein 1 subunit eta	CCT7
ADP-ribosylation factor 5	ARF3
Histone H2A type 1-J	HIST1H2AJ
Proteasome subunit alpha type	PSMA4
Polyadenylate-binding protein 1-like 2	PABPC1
Histone H2B	HIST1H2BN
Vimentin	VIM
Fibronectin	FN1
Ras-related protein Rab-1A	RAB8B
Clusterin	CLU
Syndecan-4	SDC4
Nucleophosmin	NPM1
Tropomyosin alpha-3 chain	TPM3
Ras-related protein Rab-6A	RAB6B
Peptidyl-prolyl cis-trans isomerase B	PPIB
Heat shock protein HSP 90-beta	HSP90AB1
Adenosylhomocysteinase	AHCY
Amyloid beta A4 protein	APP
Ferritin	FTH1
14-3-3 protein zeta/delta	YWHAZ
Apolipoprotein M	APOM
Tubulin alpha-1B chain	TUBA1B
Midkine	MDK
Calmodulin	CALM2
40S ribosomal protein S5	RPS5
Collagen alpha-1(XII) chain	COL12A1
Annexin	ANXA1
Proteasome subunit alpha type-7	PSMA7
Transitional endoplasmic reticulum ATPase	VCP
Cathepsin B	CTSB
Syntenin-1	SDCBP
Elongation factor 2	EEF2
Extracellular matrix protein 1	ECM1
Phosphoglycerate kinase 1	PGK1
Stromelysin-1	MMP3
Proteasome subunit alpha type-2	PSMA2
40S ribosomal protein SA	RPSA
Homogentisate 1,2-dioxygenase	HGD
Collagen alpha-1(II) chain	COL2A1
Putative elongation factor 1-alpha-like 3	EEF1A1P5
CD81 antigen	CD81
Insulin-like growth factor-binding protein 2	IGFBP2
Glypican-1	GPC1
Procollagen-lysine,2-oxoglutarate 5-dioxygenase 1	PLOD1
Tenascin	TNC
Pentraxin-related protein PTX3	PTX3
Bifunctional purine biosynthesis protein PURH	ATIC
Regucalcin	RGN
6-phosphogluconate dehydrogenase, decarboxylating	PGD
Sulfhydryl oxidase 1	QSOX1
T-complex protein 1 subunit beta	CCT2
Transgelin-2	TAGLN2
Betaine--homocysteine S-methyltransferase 1	BHMT
High mobility group protein B1	HMGB1
Alpha-actinin-1	ACTN1
Tissue-type plasminogen activator	PLAT
Actin-related protein 3	ACTR3
Carboxypeptidase A4	CPA4
Mannan-binding lectin serine protease 1	MASP1
Transforming growth factor beta-2	TGFB2
Metalloproteinase inhibitor 2	TIMP2
L-lactate dehydrogenase B chain	LDHB
Guanine nucleotide-binding protein G(I)/G(S)/G(T) subunit beta-1	GNB1
Multifunctional protein ADE2	PAICS
Tropomyosin alpha-4 chain	TPM4
Purine nucleoside phosphorylase	MTAP
Heterogeneous nuclear ribonucleoprotein D0	HNRNPD
60S ribosomal protein L30	RPL30
CD166 antigen	ALCAM
Prelamin-A/C	LMNA
Malate dehydrogenase	MDH1
GTP-binding nuclear protein Ran	RAN
Triosephosphate isomerase	TPI1
Influenza Virus NS1A Binding Protein	IVNS1ABP
Calsyntenin-1	CLSTN1
Lactadherin	MFGE8
Phosphoglycerate mutase 1	PGAM1
Myosin light polypeptide 6	PDE6H
UTP--glucose-1-phosphate uridylyltransferase	UGP2
Proteasome subunit beta type-4	PSMB4
Proteasome subunit alpha type-1	PSMA1
Ras-related C3 botulinum toxin substrate 1	RAC3
Collagen alpha-1(I) chain	COL1A1
Complement C1q tumor necrosis factor-related protein 3	C1QTNF3-AMACR
Proteasome subunit beta type-3	PSMB3
Collagen alpha-2(I) chain	COL1A2
Tubulin beta-4B chain	TUBB4B
Proteasome subunit alpha type	PSMA6
Heterogeneous nuclear ribonucleoprotein F	HNRNPH1
Ribonuclease 4	RNASE4
Procollagen C-endopeptidase enhancer 2	PCOLCE2
Filamin-A	FLNA
Nidogen-1	NID1
Tubulointerstitial nephritis antigen-like	TINAGL1
C-type lectin domain family 11 member A	CLEC11A
Basement membrane-specific heparan sulfate proteoglycan core protein	HSPG2
Out at first protein homolog	OAF
Annexin	ANXA5
T-complex protein 1 subunit zeta	CCT6A
T-complex protein 1 subunit gamma	CCT3
Charged multivesicular body protein 4a	CHMP4A
Ubiquitin-like modifier-activating enzyme 1	UBA1
Proteasome subunit alpha type-5	PSMA5
Insulin-like growth factor II	IGF2
Cathepsin D	CTSD
HLA class I histocompatibility antigen, Cw-16 alpha chain	HLA-C
T-complex protein 1 subunit delta	CCT4
Heat shock protein HSP 90-alpha	HSP90AA1
Heat shock 70 kDa protein 1A/1B	HSPA1A
Thrombospondin-1	THBS1
Olfactomedin-like protein 3	OLFML3
Ezrin	EZR
Transforming growth factor beta-1	TGFB1
Fatty acid synthase	FASN
Immunoglobulin lambda-like polypeptide 5	IGLL5
Vinculin	VCL
Threonine--tRNA ligase, cytoplasmic	TARS
Heat shock 70 kDa protein 4	HSPA4
Eukaryotic translation initiation factor 6	EIF6
Thrombospondin-4	THBS4
EGF-containing fibulin-like extracellular matrix protein 2	EFEMP2
Serine/threonine-protein phosphatase 2A 65 kDa regulatory subunit A beta isoform	PPP2R1B
Transforming growth factor-beta-induced protein ig-h3	TGFBI
Elongation factor 1-gamma	EEF1G
Fibulin-1	FBLN1
T-complex protein 1 subunit theta	CCT8
Filamin-C	FLNC
Chloride intracellular channel protein 1	CLIC1
Procollagen-lysine,2-oxoglutarate 5-dioxygenase 2	PLOD2
Procollagen-lysine,2-oxoglutarate 5-dioxygenase 3	PLOD3
14-3-3 protein gamma	YWHAG
Insulin-like growth factor-binding protein 7	IGFBP7
A disintegrin and metalloproteinase with thrombospondin motifs 13	ADAMTS13
Complement component C8 beta chain	C8B
T-complex protein 1 subunit alpha	TCP1
Fructose-bisphosphate aldolase A	ALDOA
Phosphorylase	PYGL
Transketolase	TKT
Talin-1	TLN1
Nucleolin	NCL
Adipocyte enhancer-binding protein 1	AEBP1
S-adenosylmethionine synthase isoform type-2	MAT2A
Latent-transforming growth factor beta-binding protein 4	LTBP4
Arginase-1	ARG1
Contactin-1	CNTN1
Exportin-2	CSE1L
Eukaryotic initiation factor 4A-I	EIF4A2
Sorbitol dehydrogenase	SORD
Collagen alpha-1(VI) chain	COL6A1
Eukaryotic translation initiation factor 3 subunit I	EIF3I
Neutral amino acid transporter B(0)	SLC1A5
Dynamin-1-like protein	DNM1L
Alpha-2-macroglobulin	A2M
Neuropilin-1	NRP1
Peroxidasin homolog	PXDN
Actin, cytoplasmic 1	ACTB
Sushi repeat-containing protein SRPX	SRPX
Beta-actin-like protein 2	ACTBL2
Galactokinase	GALK1
Exostosin-1	EXT1
Lysyl oxidase homolog 2	LOXL2
S-adenosylmethionine synthase isoform type-1	MAT1A
Lysosomal Pro-X carboxypeptidase	PRCP
Laminin subunit gamma-1	LAMC1
Cadherin-5	CDH5
Isocitrate dehydrogenase [NADP] cytoplasmic	IDH1
Periostin	POSTN
Coagulation factor IX	F9
Procollagen C-endopeptidase enhancer 1	PCOLCE
SPARC-related modular calcium-binding protein 1	SMOC1
Importin subunit beta-1	KPNB1
Fibrinogen gamma chain	FGG
Inactive tyrosine-protein kinase 7	PTK7
Complement factor H	CFH
Inosine-5-monophosphate dehydrogenase 2	IMPDH2
Putative eukaryotic translation initiation factor 2 subunit 3-like protein	EIF2S3L
Calsyntenin-3	CLSTN3
Transmembrane protein 132C	TMEM132C
Phospholipid transfer protein	PLTP
Polypyrimidine tract-binding protein 3	PTBP3
Pantetheinase	VNN1
Dihydropyrimidinase-related protein 2	DPYSL2
Stress-induced-phosphoprotein 1	STIP1
Collagen alpha-1(V) chain	COL5A1
Amyloid-like protein 2	APLP2
Laminin subunit beta-1	LAMB1
Cation-independent mannose-6-phosphate receptor	IGF2R
Heat shock 70 kDa protein 6	HSPA6
78 kDa glucose-regulated protein	HSPA5
Laminin subunit alpha-5	LAMA5
CD109 antigen	CD109
Fibulin-1	FBLN1
Cartilage oligomeric matrix protein	COMP
Prolow-density lipoprotein receptor-related protein 1	LRP1
Cytosolic 10-formyltetrahydrofolate dehydrogenase	ALDH1L1
Complement C4-A	C4B
Clathrin heavy chain 1	CLTC
Alpha-actinin-4	ACTN4
Deleted in malignant brain tumors 1 protein	DMBT1
Apolipoprotein B-100	APOB
Thyroglobulin	TG
ATP-dependent RNA helicase A	DHX9
Collagen alpha-2(V) chain	COL5A2
Collagen alpha-1(XI) chain	COL11A1
Receptor-type tyrosine-protein phosphatase S	PTPRS
Receptor-type tyrosine-protein phosphatase F	PTPRF
Myosin-9	MYH9
Unconventional myosin-XVIIIb	MYO18B
Fibrillin-2	FBN2
Plectin	PLEC
